# Supplementary material for: A protocol and novel tool for systematically reviewing the effects of mindful walking on mental and cardiovascular health
Source: PLoS One. 2021 Oct 12;16(10):e0258424. doi: 10.1371/journal.pone.0258424 (PMC8509926; doi:10.1371/journal.pone.0258424)
Supplement: S3 File — (XLSX) [file pone.0258424.s003.xlsx]

## Sheet: Link to Tool
Link to the Google Sheet	https://docs.google.com/spreadsheets/d/19za-lbLo416bJxgfEcduO4RO8dJMCI3_/edit?usp=sharing&ouid=101369687087328486793&rtpof=true&sd=true

## Sheet: Team A Member 1
Legend			Notes
Enter Data in Cells Shaded This Color
Cells Shaded This Color Are Not Editable
Step 1 (Inclusion by Title)
Database	Hits from Initial Search (#)	Sources Included by Title (#)
Academic Search Premier
APA PsycInfo
PubMed
SPORTDiscus
Total (#)	0	0
Duplicates
Step 2 (Inclusion by Abstract) - Use the RefWorks folder named "First Half - Inclusion by Title.”
Category	Sources (#)
Sources You Start With
Sources You Excluded by Abstract
Sources You Have Remaining for Inclusion by Abstract	0
Step 3 (Inclusion by Full Text) - Use the RefWorks folder named "First Half - Inclusion by Abstract."
Category	Sources (#)
Sources You Start With
Sources You Excluded by Full Text
Sources You Have Remaining for Inclusion by Full Text	0

## Sheet: Team A Member 2
Legend			Notes
Enter Data in Cells Shaded This Color
Cells Shaded This Color Are Not Editable
Step 1 (Inclusion by Title)
Database	Hits from Initial Search (#)	Sources Included by Title (#)
Academic Search Premier
APA PsycInfo
PubMed
SPORTDiscus
Total (#)	0	0
Duplicates
Step 2 (Inclusion by Abstract) - Use the RefWorks folder named "First Half - Inclusion by Title.”
Category	Sources (#)
Sources You Start With
Sources You Excluded by Abstract
Sources You Have Remaining for Inclusion by Abstract	0
Step 3 (Inclusion by Full Text) - Use the RefWorks folder named "First Half - Inclusion by Abstract."
Category	Sources (#)
Sources You Start With
Sources You Excluded by Full Text
Sources You Have Remaining for Inclusion by Full Text	0

## Sheet: Team B Member 1
Legend			Notes
Enter Data in Cells Shaded This Color
Cells Shaded This Color Are Not Editable
Step 1 (Inclusion by Title)
Database	Hits from Initial Search (#)	Sources Included by Title (#)
Google Scholar (Total)
Google Scholar (Accessible)
Total (#)	0
Step 2 (Inclusion by Abstract) - Use the RefWorks folder named "Second Half - Inclusion by Title.”
Category	Sources (#)
Sources You Start With
Sources You Excluded by Abstract
Sources You Have Remaining for Inclusion by Abstract	0
Step 3 (Inclusion by Full Text) - Use the RefWorks folder named "Second Half - Inclusion by Abstract.”
Category	Sources (#)
Sources You Start With
Sources You Excluded by Full Text
Sources You Have Remaining for Inclusion by Full Text	0

## Sheet: Team B Member 2
Legend			Notes
Enter Data in Cells Shaded This Color
Cells Shaded This Color Are Not Editable
Step 1 (Inclusion by Title)
Database	Hits from Initial Search (#)	Sources Included by Title (#)
Google Scholar (Total)
Google Scholar (Accessible)
Total (#)	0
Step 2 (Inclusion by Abstract) - Use the RefWorks folder named "Second Half - Inclusion by Title.”
Category	Sources (#)
Sources You Start With
Sources You Excluded by Abstract
Sources You Have Remaining for Inclusion by Abstract	0
Step 3 (Inclusion by Full Text) - Use the RefWorks folder named "Second Half - Inclusion by Abstract.”
Category	Sources (#)
Sources You Start With
Sources You Excluded by Full Text
Sources You Have Remaining for Inclusion by Full Text	0

## Sheet: Solo Member
Legend			Notes
Enter Data in Cells Shaded This Color
Cells Shaded This Color Are Not Editable
Step 1 (Inclusion by Title)
Team A	Category	Sources (#)
	"Walking - Name of Member 1 A - Inclusion by Title" Folder
	"Walking - Name of Member 2 A - Inclusion by Title" Folder
	"Team A - Title Joint Folder"
	Agreement in "Team A - Title Joint Folder" (Note: In cell C10, enter the number of merges you completed. For example, enter "1" if you only merged two identical sources into one source in RefWorks.)
	Remaining Sources That Need Solo Member's Independent Decision
	Inclusion by Solo Member's Independent Decision
	∴ Exclusion by Solo Member's Independent Decision
	∴ Step 1 Sources Included from Team A (Note: This is the “Team A - Inclusion by Title" folder.)
Team B	Category	Sources (#)
	"Walking - Name of Member 1 B - Inclusion by Title" Folder
	"Walking - Name of Member 2 B - Inclusion by Title" Folder
	"Team B - Title Joint Folder"
	Agreement in "Team B - Title Joint Folder" (Note: In cell C19, enter the number of merges you completed. For example, enter ""1"" if you only merged two identical sources into one source in RefWorks.)"
	Remaining Sources That Need Solo Member's Independent Decision
	Inclusion by Solo Member's Independent Decision
	∴ Exclusion by Solo Member's Independent Decision
	∴ Step 1 Sources Included from Team B (Note: This is the “Team B - Inclusion by Title" folder.)
"Solo Member - Inclusion by Title" Folder (Note: This is the folder you get by merging Team A's and Team B's "Inclusion by Title" folders.)	0
Duplicates in "Solo Member - Inclusion by Title" Folder (Note: In cell B25:C25, enter the number of duplicates you removed.)
∴ Total Sources for Inclusion by Title (Note: This is the number of sources remaining in the "Solo Member - Inclusion by Title" folder after you remove the duplicates. You then split this folder into halves: "First Half - Inclusion by Title" and "Second Half - Inclusion by Title.")
Step 2 (Inclusion by Abstract)
Team A	Category	Sources (#)
	"Walking - Name of Member 1 A - Inclusion by Abstract" Folder
	"Walking - Name of Member 2 A - Inclusion by Abstract" Folder
	"Team A - Abstract Joint Folder"
	Agreement in "Team A - Abstract Joint Folder" (Note: In cell C33, enter the number of merges you completed. For example, enter "1" if you only merged two identical sources into one source in RefWorks.)
	Remaining Sources That Need Solo Member's Independent Decision
	Inclusion by Solo Member's Independent Decision
	∴ Exclusion by Solo Member's Independent Decision
	∴ Step 2 Sources Included from Team A (Note: This is the “Team A - Inclusion by Abstract" folder.)
Team B	Category	Sources (#)
	"Walking - Name of Member 1 B - Inclusion by Abstract" Folder
	"Walking - Name of Member 2 B - Inclusion by Abstract" Folder
	"Team B - Abstract Joint Folder"
	Agreement in "Team B - Abstract Joint Folder" (Note: In cell C42, enter the number of merges you completed. For example, enter ""1"" if you only merged two identical sources into one source in RefWorks.)"
	Remaining Sources That Need Solo Member's Independent Decision
	Inclusion by Solo Member's Independent Decision
	∴ Exclusion by Solo Member's Independent Decision
	∴ Step 2 Sources Included from Team B (Note: This is the “Team B - Inclusion by Abstract" folder.)
"Solo Member - Inclusion by Abstract" Folder (Note: This is the folder you get by merging Team A's and Team B's "Inclusion by Abstract" folders.)	0
Duplicates in "Solo Member - Inclusion by Abstract" Folder (Note: In cell B48:C48, enter the number of duplicates you removed.)
∴ Total Sources for Inclusion by Abstract (Note: This is the number of sources remaining in the "Solo Member - Inclusion by Abstract" folder after you remove the duplicates. You then split this folder into halves: "First Half - Inclusion by Abstract" and "Second Half - Inclusion by Abstract.")
Step 3 (Inclusion by Full Text)
Team A	Category	Sources (#)
	"Walking - Name of Member 1 A - Inclusion by Full Text" Folder
	"Walking - Name of Member 2 A - Inclusion by Full Text" Folder
	"Team A - Full Text Joint Folder"
	Agreement in "Team A - Full Text Joint Folder" (Note: In cell C56, enter the number of merges you completed. For example, enter "1" if you only merged two identical sources into one source in RefWorks.)
	Remaining Sources That Need Solo Member's Independent Decision
	Inclusion by Solo Member's Independent Decision
	∴ Exclusion by Solo Member's Independent Decision
	∴ Step 3 Sources Included from Team A (Note: This is the “Team A - Inclusion by Full Text" folder.)
Team B	Category	Sources (#)
	"Walking - Name of Member 1 B - Inclusion by Full Text" Folder
	"Walking - Name of Member 2 B - Inclusion by Full Text" Folder
	"Team B - Full Text Joint Folder"
	Agreement in "Team B - Full Text Joint Folder" (Note: In cell C65, enter the number of merges you completed. For example, enter ""1"" if you only merged two identical sources into one source in RefWorks.)"
	Remaining Sources That Need Solo Member's Independent Decision
	Inclusion by Solo Member's Independent Decision
	∴ Exclusion by Solo Member's Independent Decision
	∴ Step 3 Sources Included from Team B (Note: This is the “Team B - Inclusion by Full Text" folder.)
"Solo Member - Inclusion by Full Text" Folder (Note: This is the folder you get by merging Team A's and Team B's "Inclusion by Full Text" folders.)	0
Duplicates in "Solo Member - Inclusion by Full Text" Folder (Note: In cell B71:C71, enter the number of duplicates you removed.)
∴ Total Sources for Inclusion by Full Text (Note: This is the number of sources remaining in the "Solo Member - Inclusion by Full Text" folder after you remove the duplicates.)
Step 4 (Inclusion After Reference-Searching)
Team A	Category	Sources (#)
	"Walking - Name of Member 1 A - Inclusion by Reference-Searching Folder
	"Walking - Name of Member 2 A - Inclusion by Reference-Searching" Folder
	"Team A - Reference-Searching Joint Folder"
	Agreement in "Team A - Reference Joint Folder" (Note: In cell C78, enter the number of merges you completed. For example, enter "1" if you only merged two identical sources into one source in RefWorks.)
	Remaining Sources That Need Solo Member's Independent Decision
	Inclusion by Solo Member's Independent Decision
	∴ Exclusion by Solo Member's Independent Decision
	∴ Step 4 Sources Included from Team A (Note: This is the “Team A - Inclusion by Reference-Searching" folder.)
Team B	Category	Sources (#)
	"Walking - Name of Member 1 B - Inclusion by Reference-Searching" Folder
	"Walking - Name of Member 2 B - Inclusion by Reference-Searching" Folder
	"Team B - Reference Joint Folder"
	Agreement in "Team B - Reference Joint Folder" (Note: In cell C87, enter the number of merges you completed. For example, enter ""1"" if you only merged two identical sources into one source in RefWorks.)"
	Remaining Sources That Need Solo Member's Independent Decision
	Inclusion by Solo Member's Independent Decision
	∴ Exclusion by Solo Member's Independent Decision
	∴ Step 4 Sources Included from Team B (Note: This is the “Team B - Inclusion by Reference-Searching" folder.)
"Solo Member - Inclusion by Reference-Searching" Folder (Note: This is the folder you get by merging Team A's and Team B's "Inclusion by Reference-Searching" folders.)	0
Duplicates in "Solo Member - Inclusion by Reference-Searching" Folder (Note: In cell B93:C93, enter the number of duplicates you removed.)
∴ Total Sources for Inclusion by Reference-Searching (Note: This is the number of sources remaining in the "Solo Member - Inclusion by Reference-Searching" folder after you remove the duplicates.)
∴ Total Sources for Final Analysis and Write-Up in the Manuscript (Note: This is the sum of the sources in the "Solo Member - Inclusion by Full Text" and "Solo Member - Inclusion by Reference-Searching" folders.)

## Sheet: Team A Memb 1 Excl by Abstract
Article	Year	Reasons for Exclusion	Notes

## Sheet: Team A Memb 2 Excl by Abstract
Article	Year	Reasons for Exclusion	Notes

## Sheet: Team B Memb 1 Excl by Abstract
Article	Year	Reasons for Exclusion	Notes

## Sheet: Team B Memb 2 Excl by Abstract
Article	Year	Reasons for Exclusion	Notes

[truncated: 6 more sheets: Solo Memb Excl by Abstract, Team A Memb 1 Excl by Full Text, Team A Memb 2 Excl by Full Text, Team B Memb 1 Excl by Full Text, Team B Memb 2 Excl by Full Text, Solo Memb Excl by Full Text]
